# Supplementary material for: Quantitative Extraction of the Self-Absorption Probability in Quantum Dot Color Conversion Films and Its Modulation by TiO2
Source: Nanomaterials (Basel). 2026 Jul 9;16(14):842. doi: 10.3390/nano16140842 (PMC13414827; doi:10.3390/nano16140842)
Supplement: Supplementary file 1 [file nanomaterials-16-00842-s001.zip]

Archive with 1 entries (1 files):
- nanomaterials-4413775-supplementary.pdf
